# Supplementary material for: Changes in the Expression and Functional Activities of C-X-C Motif Chemokine Ligand 13 (CXCL13) in Hyperplastic Prostate
Source: Int J Mol Sci. 2022 Dec 21;24(1):56. doi: 10.3390/ijms24010056 (PMC9820459; doi:10.3390/ijms24010056)
Supplement: Supplementary file 1 [file ijms-24-00056-s001.zip]

Archive with 1 entries (1 files):
- ijms-2031768-supplementary.pdf
